# Supplementary material for: Pharmacokinetics and tissue distribution of LN002, a new compound alternative oxidase inhibitor against Cryptosporidium in rats
Source: Front Pharmacol. 2024 Jul 30;15:1413872. doi: 10.3389/fphar.2024.1413872 (PMC11325084; doi:10.3389/fphar.2024.1413872)
Supplement: Supplementary file 1 [file DataSheet1.zip]

Archive with 2 entries (2 files):
- Figure S1 (A-H).TIF
- Figure S1 (I-L).TIF
